# Supplementary material for: The Relationship between Narrative Skills and Executive Functions across Childhood: A Systematic Review and Meta-Analysis
Source: Children (Basel). 2023 Aug 15;10(8):1391. doi: 10.3390/children10081391 (PMC10453360; doi:10.3390/children10081391)
Supplement: Supplementary file 1 [file children-10-01391-s001.zip]

Archive with 7 entries (4 files):
- Supplementary Material 1_ Additional figures and analyses/
- Supplementary Material 1_ Additional figures and analyses/children-2533410-supplementary.pdf
- Supplementary Material 2_ R code/
- Supplementary Material 2_ R code/R code syntax.pdf
- Supplementary Material 3_ Dataset and codebook/
- Supplementary Material 3_ Dataset and codebook/Codebook.pdf
- Supplementary Material 3_ Dataset and codebook/meta_data.xlsx
