# Supplementary material for: The Relationship between Narrative Skills and Executive Functions across Childhood: A Systematic Review and Meta-Analysis
Source: Children (Basel). 2023 Aug 15;10(8):1391. doi: 10.3390/children10081391 (PMC10453360; doi:10.3390/children10081391)
Supplement: Supplementary file 1 [file children-10-01391-s001.zip › Supplementary Material 3_ Dataset and codebook/meta_data.xlsx]

## Sheet: Foglio1
ID_Effect	Article	Study_ID	Authors	Title_Art	Location	YearPub	TypeP	Develop	Atyp	N sample	AgeMonth	AgeYear	Literacy	EF_Comp	Narrative_Type	Narrative_Comp	R_Effect	Fisher_Z	F_CI_down	F_CI_up	VarianceFisher_Z	SE_FisherZ
1	1	1	Aran-Filippetti et al.	Do executive functions predictwritten composition? Effects beyond age, verbal intelligence and reading comprehension	Argentina	2015	published	Typical		186				Shifting	Written	Macro	0.062	0.0621	-0.0828	0.207	0.0055	0.074162
2	1	1	Aran-Filippetti et al.	Do executive functions predictwritten composition? Effects beyond age, verbal intelligence and reading comprehension	Argentina	2015	published	Typical		186				Shifting	Written	Macro	0.161	0.1624	0.0175	0.3073	0.0055	0.074162
3	1	1	Aran-Filippetti et al.	Do executive functions predictwritten composition? Effects beyond age, verbal intelligence and reading comprehension	Argentina	2015	published	Typical		186				Inhibitory Control	Written	Macro	0.179	0.1809	0.0361	0.3258	0.0055	0.074162
4	1	1	Aran-Filippetti et al.	Do executive functions predictwritten composition? Effects beyond age, verbal intelligence and reading comprehension	Argentina	2015	published	Typical		186				Planning	Written	Macro	0.196	0.1986	0.0537	0.3435	0.0055	0.074162
5	1	1	Aran-Filippetti et al.	Do executive functions predictwritten composition? Effects beyond age, verbal intelligence and reading comprehension	Argentina	2015	published	Typical		186				Planning	Written	Macro	0.211	0.2142	0.0693	0.3591	0.0055	0.074162
6	1	1	Aran-Filippetti et al.	Do executive functions predictwritten composition? Effects beyond age, verbal intelligence and reading comprehension	Argentina	2015	published	Typical		186				Planning	Written	Macro	0.221	0.2247	0.0798	0.3696	0.0055	0.074162
7	1	1	Aran-Filippetti et al.	Do executive functions predictwritten composition? Effects beyond age, verbal intelligence and reading comprehension	Argentina	2015	published	Typical		186				Inhibitory Control	Written	Macro	0.271	0.2779	0.1331	0.4228	0.0055	0.074162
8	1	1	Aran-Filippetti et al.	Do executive functions predictwritten composition? Effects beyond age, verbal intelligence and reading comprehension	Argentina	2015	published	Typical		186				Planning	Written	Macro	0.288	0.2964	0.1515	0.4413	0.0055	0.074162
9	1	1	Aran-Filippetti et al.	Do executive functions predictwritten composition? Effects beyond age, verbal intelligence and reading comprehension	Argentina	2015	published	Typical		186				Shifting	Written	Macro	0.302	0.3117	0.1668	0.4566	0.0055	0.074162
10	1	1	Aran-Filippetti et al.	Do executive functions predictwritten composition? Effects beyond age, verbal intelligence and reading comprehension	Argentina	2015	published	Typical		186				Shifting	Written	Macro	0.333	0.3462	0.2013	0.4911	0.0055	0.074162
11	1	1	Aran-Filippetti et al.	Do executive functions predictwritten composition? Effects beyond age, verbal intelligence and reading comprehension	Argentina	2015	published	Typical		186				Interference Control	Written	Macro	0.344	0.3586	0.2137	0.5035	0.0055	0.074162
12	1	1	Aran-Filippetti et al.	Do executive functions predictwritten composition? Effects beyond age, verbal intelligence and reading comprehension	Argentina	2015	published	Typical		186				Working Memory	Written	Macro	0.36	0.3769	0.232	0.5218	0.0055	0.074162
13	1	1	Aran-Filippetti et al.	Do executive functions predictwritten composition? Effects beyond age, verbal intelligence and reading comprehension	Argentina	2015	published	Typical		186				Working Memory	Written	Macro	0.37	0.3884	0.2435	0.5333	0.0055	0.074162
14	1	1	Aran-Filippetti et al.	Do executive functions predictwritten composition? Effects beyond age, verbal intelligence and reading comprehension	Argentina	2015	published	Typical		186				Shifting	Written	Macro	0.418	0.4453	0.3004	0.5902	0.0055	0.074162
15	1	1	Aran-Filippetti et al.	Do executive functions predictwritten composition? Effects beyond age, verbal intelligence and reading comprehension	Argentina	2015	published	Typical		186				Shifting	Written	Macro	0.426	0.455	0.3101	0.5999	0.0055	0.074162
16	1	1	Aran-Filippetti et al.	Do executive functions predictwritten composition? Effects beyond age, verbal intelligence and reading comprehension	Argentina	2015	published	Typical		186				Shifting	Written	Macro	0.491	0.5374	0.3925	0.6823	0.0055	0.074162
17	1	1	Aran-Filippetti et al.	Do executive functions predictwritten composition? Effects beyond age, verbal intelligence and reading comprehension	Argentina	2015	published	Typical		186				Interference Control	Written	Macro	0.504	0.5547	0.4098	0.6995	0.0055	0.074162
18	1	1	Aran-Filippetti et al.	Do executive functions predictwritten composition? Effects beyond age, verbal intelligence and reading comprehension	Argentina	2015	published	Typical		186				Working Memory	Written	Macro	0.525	0.5832	0.4383	0.7281	0.0055	0.074162
19	1	1	Aran-Filippetti et al.	Do executive functions predictwritten composition? Effects beyond age, verbal intelligence and reading comprehension	Argentina	2015	published	Typical		186				Working Memory	Written	Macro	0.56	0.6328	0.4879	0.7777	0.0055	0.074162
20	1	1	Aran-Filippetti et al.	Do executive functions predictwritten composition? Effects beyond age, verbal intelligence and reading comprehension	Argentina	2015	published	Typical		186				Shifting	Written	Macro	0.565	0.6401	0.4953	0.785	0.0055	0.074162
21	2	2	Fisher et al.	Executive Functioning and Narrative Language in Children With Dyslexia	USA	2019	published	Atypical	Dyslexia	92	111	9.25	Post	Shifting	Oral	Macro	0.12	0.1206	-0.0872	0.3283	0.0112	0.10583
22	2	2	Fisher et al.	Executive Functioning and Narrative Language in Children With Dyslexia	USA	2019	published	Atypical	Dyslexia	92	111	9.25	Post	Interference Control	Oral	Macro	0.16	0.1614	-0.0464	0.3691	0.0112	0.10583
23	2	2	Fisher et al.	Executive Functioning and Narrative Language in Children With Dyslexia	USA	2019	published	Atypical	Dyslexia	92	111	9.25	Post	Shifting	Oral	Macro	0.19	0.1923	-0.0154	0.4001	0.0112	0.10583
24	2	2	Fisher et al.	Executive Functioning and Narrative Language in Children With Dyslexia	USA	2019	published	Atypical	Dyslexia	92	111	9.25	Post	Working Memory	Oral	Macro	0.28	0.2877	0.0799	0.4954	0.0112	0.10583
25	3	3	Balioussis et al.	Fluency and complexity in children's writing: The role of mental attention and executive function	Canada	2012	published	Typical		70	118	9.83333	Post	Working Memory	Written	Micro	0.32	0.3316	0.0922	0.5711	0.0149	0.122066
26	3	3	Balioussis et al.	Fluency and complexity in children's writing: The role of mental attention and executive function	Canada	2012	published	Typical		70	118	9.83333	Post	Shifting	Written	Micro	0.33	0.3428	0.1034	0.5823	0.0149	0.122066
27	3	3	Balioussis et al.	Fluency and complexity in children's writing: The role of mental attention and executive function	Canada	2012	published	Typical		70	118	9.83333	Post	Working Memory	Written	Micro	0.34	0.3541	0.1146	0.5935	0.0149	0.122066
28	3	3	Balioussis et al.	Fluency and complexity in children's writing: The role of mental attention and executive function	Canada	2012	published	Typical		70	118	9.83333	Post	Shifting	Written	Micro	0.43	0.4599	0.2204	0.6993	0.0149	0.122066
29	4	4	Ygual Fernandez et al.	Funciones ejecutivas, comprensión de historias y coherencia narrativa en niños con trastorno por déficit de atención con hiperactividad	Spain	2010	published	Atypical	ADHD	26	102	8.5	Post	Inhibitory Control	Oral	Macro	0.4	0.4236	0.015	0.8323	0.0435	0.208567
30	4	4	Ygual Fernandez et al.	Funciones ejecutivas, comprensión de historias y coherencia narrativa en niños con trastorno por déficit de atención con hiperactividad	Spain	2010	published	Atypical	ADHD	26	102	8.5	Post	Working Memory	Oral	Macro	0.11	0.1104	-0.2982	0.5191	0.0435	0.208567
31	4	4	Ygual Fernandez et al.	Funciones ejecutivas, comprensión de historias y coherencia narrativa en niños con trastorno por déficit de atención con hiperactividad	Spain	2010	published	Atypical	ADHD	26	102	8.5	Post	Interference Control	Oral	Macro	0.26	0.2661	-0.1426	0.6748	0.0435	0.208567
32	4	4	Ygual Fernandez et al.	Funciones ejecutivas, comprensión de historias y coherencia narrativa en niños con trastorno por déficit de atención con hiperactividad	Spain	2010	published	Atypical	ADHD	26	102	8.5	Post	Working Memory	Oral	Macro	0.46	0.4973	0.0886	0.906	0.0435	0.208567
33	5	5	Drijbooms et al.	How Executive Functions Predict Development in Syntactic Complexity of Narrative Writing in the Upper Elementary Grades	Netherlands	2016	published	Typical		93	115	9.58333	Post		Written	Micro	0.01	0.01	-0.1966	0.2166	0.0111	0.105357
34	5	5	Drijbooms et al.	How Executive Functions Predict Development in Syntactic Complexity of Narrative Writing in the Upper Elementary Grades	Netherlands	2016	published	Typical		93	115	9.58333	Post		Written	Micro	0.04	0.04	-0.1666	0.2466	0.0111	0.105357
35	5	5	Drijbooms et al.	How Executive Functions Predict Development in Syntactic Complexity of Narrative Writing in the Upper Elementary Grades	Netherlands	2016	published	Typical		93	115	9.58333	Post		Written	Micro	0.05	0.05	-0.1566	0.2566	0.0111	0.105357
36	5	5	Drijbooms et al.	How Executive Functions Predict Development in Syntactic Complexity of Narrative Writing in the Upper Elementary Grades	Netherlands	2016	published	Typical		93	115	9.58333	Post		Written	Macro	0.12	0.1206	-0.086	0.3272	0.0111	0.105357
37	5	5	Drijbooms et al.	How Executive Functions Predict Development in Syntactic Complexity of Narrative Writing in the Upper Elementary Grades	Netherlands	2016	published	Typical		93	115	9.58333	Post		Written	Macro	0.17	0.1717	-0.0349	0.3783	0.0111	0.105357
38	5	5	Drijbooms et al.	How Executive Functions Predict Development in Syntactic Complexity of Narrative Writing in the Upper Elementary Grades	Netherlands	2016	published	Typical		93	115	9.58333	Post		Written	Macro	0.2	0.2027	-0.0039	0.4093	0.0111	0.105357
39	5	5	Drijbooms et al.	How Executive Functions Predict Development in Syntactic Complexity of Narrative Writing in the Upper Elementary Grades	Netherlands	2016	published	Typical		93	115	9.58333	Post		Written	Micro	0.23	0.2342	0.0276	0.4408	0.0111	0.105357
40	5	5	Drijbooms et al.	How Executive Functions Predict Development in Syntactic Complexity of Narrative Writing in the Upper Elementary Grades	Netherlands	2016	published	Typical		93	115	9.58333	Post		Written	Micro	0.27	0.2769	0.0703	0.4835	0.0111	0.105357
41	5	5	Drijbooms et al.	How Executive Functions Predict Development in Syntactic Complexity of Narrative Writing in the Upper Elementary Grades	Netherlands	2016	published	Typical		93	115	9.58333	Post		Written	Micro	0.28	0.2877	0.0811	0.4943	0.0111	0.105357
42	5	6	Drijbooms et al.	How Executive Functions Predict Development in Syntactic Complexity of Narrative Writing in the Upper Elementary Grades	Netherlands	2016	published	Typical		93	133	11.0833	Post		Written	Micro	0.03	0.03	-0.1766	0.2366	0.0111	0.105357
43	5	6	Drijbooms et al.	How Executive Functions Predict Development in Syntactic Complexity of Narrative Writing in the Upper Elementary Grades	Netherlands	2016	published	Typical		93	133	11.0833	Post		Written	Macro	0.03	0.03	-0.1766	0.2366	0.0111	0.105357
44	5	6	Drijbooms et al.	How Executive Functions Predict Development in Syntactic Complexity of Narrative Writing in the Upper Elementary Grades	Netherlands	2016	published	Typical		93	133	11.0833	Post		Written	Macro	0.06	0.0601	-0.1465	0.2667	0.0111	0.105357
45	5	6	Drijbooms et al.	How Executive Functions Predict Development in Syntactic Complexity of Narrative Writing in the Upper Elementary Grades	Netherlands	2016	published	Typical		93	133	11.0833	Post		Written	Micro	0.07	0.0701	-0.1365	0.2767	0.0111	0.105357
46	5	6	Drijbooms et al.	How Executive Functions Predict Development in Syntactic Complexity of Narrative Writing in the Upper Elementary Grades	Netherlands	2016	published	Typical		93	133	11.0833	Post		Written	Micro	0.08	0.0701	-0.1365	0.2767	0.0111	0.105357
47	5	6	Drijbooms et al.	How Executive Functions Predict Development in Syntactic Complexity of Narrative Writing in the Upper Elementary Grades	Netherlands	2016	published	Typical		93	133	11.0833	Post		Written	Micro	0.17	0.1717	-0.0349	0.3783	0.0111	0.105357
48	5	6	Drijbooms et al.	How Executive Functions Predict Development in Syntactic Complexity of Narrative Writing in the Upper Elementary Grades	Netherlands	2016	published	Typical		93	133	11.0833	Post		Written	Macro	0.2	0.2027	-0.0039	0.4093	0.0111	0.105357
49	5	6	Drijbooms et al.	How Executive Functions Predict Development in Syntactic Complexity of Narrative Writing in the Upper Elementary Grades	Netherlands	2016	published	Typical		93	133	11.0833	Post		Written	Micro	0.22	0.2237	0.0171	0.4303	0.0111	0.105357
50	5	6	Drijbooms et al.	How Executive Functions Predict Development in Syntactic Complexity of Narrative Writing in the Upper Elementary Grades	Netherlands	2016	published	Typical		93	133	11.0833	Post		Written	Micro	0.25	0.2554	0.0488	0.462	0.0111	0.105357
51	6	7	Park	Language skills, oral narrative production, and executive functions of children who are deaf or hard of hearing	USA	2014	unpublished	Atypical	Deaf or hard to hearing children	11	120	10	Post	Planning	Oral	Macro	0.528	0.5874	-0.1056	1.2803	0.125	0.353553
52	6	7	Park	Language skills, oral narrative production, and executive functions of children who are deaf or hard of hearing	USA	2014	unpublished	Atypical	Deaf or hard to hearing children	11	120	10	Post	Working Memory	Oral	Macro	0.332	0.3451	-0.3479	1.038	0.125	0.353553
53	6	7	Park	Language skills, oral narrative production, and executive functions of children who are deaf or hard of hearing	USA	2014	unpublished	Atypical	Deaf or hard to hearing children	11	120	10	Post	Shifting	Oral	Macro	0.234	0.2384	-0.4545	0.9314	0.125	0.353553
54	6	7	Park	Language skills, oral narrative production, and executive functions of children who are deaf or hard of hearing	USA	2014	unpublished	Atypical	Deaf or hard to hearing children	11	120	10	Post	Working Memory	Oral	Macro	0.114	0.1145	-0.5785	0.8074	0.125	0.353553
55	6	7	Park	Language skills, oral narrative production, and executive functions of children who are deaf or hard of hearing	USA	2014	unpublished	Atypical	Deaf or hard to hearing children	11	120	10	Post	Planning	Oral	Macro	0.115	0.1155	-0.5774	0.8085	0.125	0.353553
56	6	7	Park	Language skills, oral narrative production, and executive functions of children who are deaf or hard of hearing	USA	2014	unpublished	Atypical	Deaf or hard to hearing children	11	120	10	Post	Shifting	Oral	Macro	0.134	0.1348	-0.5581	0.8278	0.125	0.353553
57	6	7	Park	Language skills, oral narrative production, and executive functions of children who are deaf or hard of hearing	USA	2014	unpublished	Atypical	Deaf or hard to hearing children	11	120	10	Post	Shifting	Oral	Macro	0.227	0.231	-0.4619	0.924	0.125	0.353553
58	6	7	Park	Language skills, oral narrative production, and executive functions of children who are deaf or hard of hearing	USA	2014	unpublished	Atypical	Deaf or hard to hearing children	11	120	10	Post	Shifting	Oral	Macro	0.384	0.4047	-0.2882	1.0977	0.125	0.353553
59	6	8	Park	Language skills, oral narrative production, and executive functions of children who are deaf or hard of hearing	USA	2014	unpublished	Typical		10	120	10	Post	Shifting	Oral	Macro	0.431	0.4611	-0.2797	1.2019	0.1429	0.378021
60	6	8	Park	Language skills, oral narrative production, and executive functions of children who are deaf or hard of hearing	USA	2014	unpublished	Typical		10	120	10	Post	Shifting	Oral	Macro	0.131	0.1318	-0.609	0.8726	0.1429	0.378021
61	6	8	Park	Language skills, oral narrative production, and executive functions of children who are deaf or hard of hearing	USA	2014	unpublished	Typical		10	120	10	Post	Planning	Oral	Macro	0.099	0.0993	-0.6415	0.8401	0.1429	0.378021
62	6	8	Park	Language skills, oral narrative production, and executive functions of children who are deaf or hard of hearing	USA	2014	unpublished	Typical		10	120	10	Post	Planning	Oral	Macro	0.038	0.038	-0.7028	0.7788	0.1429	0.378021
63	6	8	Park	Language skills, oral narrative production, and executive functions of children who are deaf or hard of hearing	USA	2014	unpublished	Typical		10	120	10	Post	Shifting	Oral	Macro	0.205	0.2079	-0.5329	0.9487	0.1429	0.378021
64	6	8	Park	Language skills, oral narrative production, and executive functions of children who are deaf or hard of hearing	USA	2014	unpublished	Typical		10	120	10	Post	Working Memory	Oral	Macro	0.253	0.2586	-0.4822	0.9994	0.1429	0.378021
65	6	8	Park	Language skills, oral narrative production, and executive functions of children who are deaf or hard of hearing	USA	2014	unpublished	Typical		10	120	10	Post	Working Memory	Oral	Macro	0.514	0.5682	-0.1726	1.3089	0.1429	0.378021
66	6	8	Park	Language skills, oral narrative production, and executive functions of children who are deaf or hard of hearing	USA	2014	unpublished	Typical		10	120	10	Post	Shifting	Oral	Macro	0.667	0.8053	0.0645	1.5461	0.1429	0.378021
67	7	9	Marini et al.	The Complex Relation between Executive Functions and Language in Preschoolers with Developmental Language Disorders	Italy	2020	published	Atypical	Developmental Language Disorder	16	62	5.16667	Pre	Working Memory	Oral	Macro	0.318	0.3294	-0.2142	0.873	0.0769	0.277308
68	7	9	Marini et al.	The Complex Relation between Executive Functions and Language in Preschoolers with Developmental Language Disorders	Italy	2020	published	Atypical	Developmental Language Disorder	16	62	5.16667	Pre	Interference Control	Oral	Micro	0.47	0.5101	-0.0335	1.0537	0.0769	0.277308
69	7	9	Marini et al.	The Complex Relation between Executive Functions and Language in Preschoolers with Developmental Language Disorders	Italy	2020	published	Atypical	Developmental Language Disorder	16	62	5.16667	Pre	Interference Control	Oral	Macro	0.549	0.6169	0.0734	1.1605	0.0769	0.277308
70	8	10	Drijbooms et al.	The contribution of executive functions to narrative writing in fourth grade children	Netherlands	2015	published	Typical		102	115	9.58333	Post	Planning	Written	Micro	0.05	0.05	-0.1469	0.247	0.0101	0.100499
71	8	10	Drijbooms et al.	The contribution of executive functions to narrative writing in fourth grade children	Netherlands	2015	published	Typical		102	115	9.58333	Post	Shifting	Written	Micro	0.07	0.0701	-0.1269	0.2671	0.0101	0.100499
72	8	10	Drijbooms et al.	The contribution of executive functions to narrative writing in fourth grade children	Netherlands	2015	published	Typical		102	115	9.58333	Post	Planning	Written	Micro	0.07	0.0701	-0.1269	0.2671	0.0101	0.100499
73	8	10	Drijbooms et al.	The contribution of executive functions to narrative writing in fourth grade children	Netherlands	2015	published	Typical		102	115	9.58333	Post	Inhibitory Control	Written	Macro	0.1	0.1003	-0.0966	0.2973	0.0101	0.100499
74	8	10	Drijbooms et al.	The contribution of executive functions to narrative writing in fourth grade children	Netherlands	2015	published	Typical		102	115	9.58333	Post	Shifting	Written	Micro	0.11	0.1104	-0.0865	0.3074	0.0101	0.100499
75	8	10	Drijbooms et al.	The contribution of executive functions to narrative writing in fourth grade children	Netherlands	2015	published	Typical		102	115	9.58333	Post	Working Memory	Written	Macro	0.14	0.1409	-0.0561	0.3379	0.0101	0.100499
76	8	10	Drijbooms et al.	The contribution of executive functions to narrative writing in fourth grade children	Netherlands	2015	published	Typical		102	115	9.58333	Post	Working Memory	Written	Micro	0.15	0.1511	-0.0458	0.3481	0.0101	0.100499
77	8	10	Drijbooms et al.	The contribution of executive functions to narrative writing in fourth grade children	Netherlands	2015	published	Typical		102	115	9.58333	Post	Planning	Written	Macro	0.15	0.1511	-0.0458	0.3481	0.0101	0.100499
78	8	10	Drijbooms et al.	The contribution of executive functions to narrative writing in fourth grade children	Netherlands	2015	published	Typical		102	115	9.58333	Post	Inhibitory Control	Written	Macro	0.17	0.1717	-0.0253	0.3687	0.0101	0.100499
79	8	10	Drijbooms et al.	The contribution of executive functions to narrative writing in fourth grade children	Netherlands	2015	published	Typical		102	115	9.58333	Post	Shifting	Written	Macro	0.17	0.1717	-0.0253	0.3687	0.0101	0.100499
80	8	10	Drijbooms et al.	The contribution of executive functions to narrative writing in fourth grade children	Netherlands	2015	published	Typical		102	115	9.58333	Post	Inhibitory Control	Written	Micro	0.18	0.182	-0.015	0.379	0.0101	0.100499
81	8	10	Drijbooms et al.	The contribution of executive functions to narrative writing in fourth grade children	Netherlands	2015	published	Typical		102	115	9.58333	Post	Inhibitory Control	Written	Micro	0.21	0.2132	0.0162	0.4102	0.0101	0.100499
82	8	10	Drijbooms et al.	The contribution of executive functions to narrative writing in fourth grade children	Netherlands	2015	published	Typical		102	115	9.58333	Post	Working Memory	Written	Micro	0.22	0.2237	0.0267	0.4206	0.0101	0.100499
83	8	10	Drijbooms et al.	The contribution of executive functions to narrative writing in fourth grade children	Netherlands	2015	published	Typical		102	115	9.58333	Post	Inhibitory Control	Written	Micro	0.24	0.2448	0.0478	0.4418	0.0101	0.100499
84	8	10	Drijbooms et al.	The contribution of executive functions to narrative writing in fourth grade children	Netherlands	2015	published	Typical		102	115	9.58333	Post	Inhibitory Control	Written	Micro	0.25	0.2554	0.0584	0.4524	0.0101	0.100499
85	9	11	Balaban et al.	The development of narrative skills in Turkish-speaking children: A complexity approach.	Turkia	2020	published	Typical		18	53	4.41667	Pre	Inhibitory Control	Oral	Macro	0.25	0.2554	-0.2506	0.7615	0.0667	0.258263
86	9	11	Balaban et al.	The development of narrative skills in Turkish-speaking children: A complexity approach.	Turkia	2020	published	Typical		18	53	4.41667	Pre	Inhibitory Control	Oral	Micro	0.45	0.4847	-0.0214	0.9908	0.0667	0.258263
87	9	12	Balaban et al.	The development of narrative skills in Turkish-speaking children: A complexity approach.	Turkia	2020	published	Typical		87	98	8.16667	Post	Inhibitory Control	Oral	Micro	0.17	0.1717	-0.0422	0.3855	0.0119	0.109087
88	9	12	Balaban et al.	The development of narrative skills in Turkish-speaking children: A complexity approach.	Turkia	2020	published	Typical		87	98	8.16667	Post	Inhibitory Control	Oral	Macro	0.32	0.3316	0.1178	0.5455	0.0119	0.109087
89	10	13	Khan	The Relation Between Cognitive Skills and Language Skills in Typically-developing 3½-to-6 Year Olds	USA	2013	unpublished	Typical		84	54	4.5	Pre	Shifting	Oral	Macro	0.21	0.2132	-0.0046	0.4309	0.0123	0.110905
90	10	13	Khan	The Relation Between Cognitive Skills and Language Skills in Typically-developing 3½-to-6 Year Olds	USA	2013	unpublished	Typical		84	54	4.5	Pre	Planning	Oral	Macro	0.27	0.2769	0.0591	0.4946	0.0123	0.110905
91	10	13	Khan	The Relation Between Cognitive Skills and Language Skills in Typically-developing 3½-to-6 Year Olds	USA	2013	unpublished	Typical		84	54	4.5	Pre	Shifting	Oral	Macro	0.32	0.3316	0.1139	0.5494	0.0123	0.110905
92	11	14	Veraksa et al.	The Relationship between Executive Functions and Language Production in 5–6-Year-Old Children: Insights from Working Memory and Storytelling	Russia	2020	published	Typical		269	67	5.58333	Pre	Working Memory	Oral	Micro	0.12	0.1206	0.0004	0.2408	0.0038	0.0616441
93	11	14	Veraksa et al.	The Relationship between Executive Functions and Language Production in 5–6-Year-Old Children: Insights from Working Memory and Storytelling	Russia	2020	published	Typical		269	67	5.58333	Pre	Working Memory	Oral	Micro	0.15	0.1511	0.031	0.2713	0.0038	0.0616441
94	11	14	Veraksa et al.	The Relationship between Executive Functions and Language Production in 5–6-Year-Old Children: Insights from Working Memory and Storytelling	Russia	2020	published	Typical		269	67	5.58333	Pre	Working Memory	Oral	Micro	0.15	0.1511	0.031	0.2713	0.0038	0.0616441
95	11	14	Veraksa et al.	The Relationship between Executive Functions and Language Production in 5–6-Year-Old Children: Insights from Working Memory and Storytelling	Russia	2020	published	Typical		269	67	5.58333	Pre	Working Memory	Oral	Macro	0.16	0.1614	0.0412	0.2816	0.0038	0.0616441
96	11	14	Veraksa et al.	The Relationship between Executive Functions and Language Production in 5–6-Year-Old Children: Insights from Working Memory and Storytelling	Russia	2020	published	Typical		269	67	5.58333	Pre	Working Memory	Oral	Micro	0.16	0.1614	0.0412	0.2816	0.0038	0.0616441
97	11	14	Veraksa et al.	The Relationship between Executive Functions and Language Production in 5–6-Year-Old Children: Insights from Working Memory and Storytelling	Russia	2020	published	Typical		269	67	5.58333	Pre	Working Memory	Oral	Macro	0.18	0.182	0.0618	0.3022	0.0038	0.0616441
98	11	14	Veraksa et al.	The Relationship between Executive Functions and Language Production in 5–6-Year-Old Children: Insights from Working Memory and Storytelling	Russia	2020	published	Typical		269	67	5.58333	Pre	Working Memory	Oral	Micro	0.2	0.2027	0.0826	0.3229	0.0038	0.0616441
99	11	14	Veraksa et al.	The Relationship between Executive Functions and Language Production in 5–6-Year-Old Children: Insights from Working Memory and Storytelling	Russia	2020	published	Typical		269	67	5.58333	Pre	Working Memory	Oral	Micro	0.22	0.2237	0.1035	0.3438	0.0038	0.0616441
100	11	14	Veraksa et al.	The Relationship between Executive Functions and Language Production in 5–6-Year-Old Children: Insights from Working Memory and Storytelling	Russia	2020	published	Typical		269	67	5.58333	Pre	Working Memory	Oral	Macro	0.23	0.2342	0.114	0.3544	0.0038	0.0616441
101	11	14	Veraksa et al.	The Relationship between Executive Functions and Language Production in 5–6-Year-Old Children: Insights from Working Memory and Storytelling	Russia	2020	published	Typical		269	67	5.58333	Pre	Working Memory	Oral	Macro	0.25	0.2554	0.1352	0.3756	0.0038	0.0616441
102	11	14	Veraksa et al.	The Relationship between Executive Functions and Language Production in 5–6-Year-Old Children: Insights from Working Memory and Storytelling	Russia	2020	published	Typical		269	67	5.58333	Pre	Working Memory	Oral	Micro	0.25	0.2554	0.1352	0.3756	0.0038	0.0616441
103	11	14	Veraksa et al.	The Relationship between Executive Functions and Language Production in 5–6-Year-Old Children: Insights from Working Memory and Storytelling	Russia	2020	published	Typical		269	67	5.58333	Pre	Working Memory	Oral	Macro	0.26	0.2661	0.1459	0.3863	0.0038	0.0616441
104	11	14	Veraksa et al.	The Relationship between Executive Functions and Language Production in 5–6-Year-Old Children: Insights from Working Memory and Storytelling	Russia	2020	published	Typical		269	67	5.58333	Pre	Working Memory	Oral	Micro	0.31	0.3205	0.2004	0.4407	0.0038	0.0616441
105	11	14	Veraksa et al.	The Relationship between Executive Functions and Language Production in 5–6-Year-Old Children: Insights from Working Memory and Storytelling	Russia	2020	published	Typical		269	67	5.58333	Pre	Working Memory	Oral	Macro	0.41	0.4356	0.3154	0.5558	0.0038	0.0616441
106	11	14	Veraksa et al.	The Relationship between Executive Functions and Language Production in 5–6-Year-Old Children: Insights from Working Memory and Storytelling	Russia	2020	published	Typical		269	67	5.58333	Pre	Working Memory	Oral	Macro	0.43	0.4599	0.3397	0.5801	0.0038	0.0616441
107	11	14	Veraksa et al.	The Relationship between Executive Functions and Language Production in 5–6-Year-Old Children: Insights from Working Memory and Storytelling	Russia	2020	published	Typical		269	67	5.58333	Pre	Working Memory	Oral	Macro	0.45	0.4847	0.3645	0.6049	0.0038	0.0616441
108	11	14	Veraksa et al.	The Relationship between Executive Functions and Language Production in 5–6-Year-Old Children: Insights from Working Memory and Storytelling	Russia	2020	published	Typical		269	67	5.58333	Pre	Working Memory	Oral	Macro	0.49	0.5361	0.4159	0.6562	0.0038	0.0616441
109	11	14	Veraksa et al.	The Relationship between Executive Functions and Language Production in 5–6-Year-Old Children: Insights from Working Memory and Storytelling	Russia	2020	published	Typical		269	67	5.58333	Pre	Working Memory	Oral	Macro	0.5	0.5493	0.4291	0.6695	0.0038	0.0616441
110	12	15	Salas & Silvente	The role of executive functions and transcription skills in writing: A cross-sectional study across 7 years of schooling	Spain	2020	published	Typical		1337	122	10.1667	Post	Interference Control	Written	Micro	0.08	0.0802	0.0265	0.1338	0.0007	0.0264575
111	12	15	Salas & Silvente	The role of executive functions and transcription skills in writing: A cross-sectional study across 7 years of schooling	Spain	2020	published	Typical		1337	122	10.1667	Post	Working Memory	Written	Micro	0.08	0.0802	0.0265	0.1338	0.0007	0.0264575
112	12	15	Salas & Silvente	The role of executive functions and transcription skills in writing: A cross-sectional study across 7 years of schooling	Spain	2020	published	Typical		1337	122	10.1667	Post	Interference Control	Written	Micro	0.23	0.2342	0.1805	0.2879	0.0007	0.0264575
113	12	15	Salas & Silvente	The role of executive functions and transcription skills in writing: A cross-sectional study across 7 years of schooling	Spain	2020	published	Typical		1337	122	10.1667	Post	Working Memory	Written	Micro	0.22	0.2237	0.17	0.2773	0.0007	0.0264575
114	13	16	Friend & Phoenix-Bates	The union of narrative and executive function: Different but complementary	USA	2014	published	Typical		42	53	4.41667	Pre	Inhibitory Control	Oral		0.173	0.1748	-0.1391	0.4886	0.0256	0.16
115	13	16	Friend & Phoenix-Bates	The union of narrative and executive function: Different but complementary	USA	2014	published	Typical		42	53	4.41667	Pre	Inhibitory Control	Oral		0.307	0.3172	0.0034	0.6311	0.0256	0.16
116	13	16	Friend & Phoenix-Bates	The union of narrative and executive function: Different but complementary	USA	2014	published	Typical		42	53	4.41667	Pre	Shifting	Oral		0.328	0.3406	0.0267	0.6544	0.0256	0.16
117	13	16	Friend & Phoenix-Bates	The union of narrative and executive function: Different but complementary	USA	2014	published	Typical		42	53	4.41667	Pre	Shifting	Oral		0.009	0.009	-0.3048	0.3228	0.0256	0.16
118	13	17	Friend & Phoenix-Bates	The union of narrative and executive function: Different but complementary	USA	2014	published	Typical		38	60	5	Pre	Shifting	Oral		0.263	0.2693	-0.062	0.6006	0.0286	0.169115
119	13	17	Friend & Phoenix-Bates	The union of narrative and executive function: Different but complementary	USA	2014	published	Typical		38	60	5	Pre	Shifting	Oral		0.297	0.3062	-0.0251	0.6375	0.0286	0.169115
120	13	17	Friend & Phoenix-Bates	The union of narrative and executive function: Different but complementary	USA	2014	published	Typical		38	60	5	Pre	Inhibitory Control	Oral		0.184	0.1861	-0.1452	0.5174	0.0286	0.169115
121	13	17	Friend & Phoenix-Bates	The union of narrative and executive function: Different but complementary	USA	2014	published	Typical		38	60	5	Pre	Inhibitory Control	Oral		0.203	0.2059	-0.1254	0.5372	0.0286	0.169115
122	14	18	Artico & Penge	Uno studio trasversale sul contributo delle Funzioni Esecutive nella narrazione scritta in bambini con Disturbo Specifico di Apprendimento	Italy	2016	published	Atypical	Dyslexia and Dysgraphia	54	118.4	9.86667	Post	Shifting	Written	Micro	0.1	0.1003	-0.1741	0.3748	0.0196	0.14
123	14	18	Artico & Penge	Uno studio trasversale sul contributo delle Funzioni Esecutive nella narrazione scritta in bambini con Disturbo Specifico di Apprendimento	Italy	2016	published	Atypical	Dyslexia and Dysgraphia	54	118.4	9.86667	Post	Shifting	Written	Macro	0.12	0.1003	-0.1741	0.3748	0.0196	0.14
124	14	18	Artico & Penge	Uno studio trasversale sul contributo delle Funzioni Esecutive nella narrazione scritta in bambini con Disturbo Specifico di Apprendimento	Italy	2016	published	Atypical	Dyslexia and Dysgraphia	54	118.4	9.86667	Post	Planning	Written	Micro	0.13	0.1307	-0.1437	0.4052	0.0196	0.14
125	14	18	Artico & Penge	Uno studio trasversale sul contributo delle Funzioni Esecutive nella narrazione scritta in bambini con Disturbo Specifico di Apprendimento	Italy	2016	published	Atypical	Dyslexia and Dysgraphia	54	118.4	9.86667	Post	Shifting	Written	Micro	0.14	0.1409	-0.1335	0.4154	0.0196	0.14
126	14	18	Artico & Penge	Uno studio trasversale sul contributo delle Funzioni Esecutive nella narrazione scritta in bambini con Disturbo Specifico di Apprendimento	Italy	2016	published	Atypical	Dyslexia and Dysgraphia	54	118.4	9.86667	Post	Planning	Written	Micro	0.14	0.1409	-0.1335	0.4154	0.0196	0.14
127	14	18	Artico & Penge	Uno studio trasversale sul contributo delle Funzioni Esecutive nella narrazione scritta in bambini con Disturbo Specifico di Apprendimento	Italy	2016	published	Atypical	Dyslexia and Dysgraphia	54	118.4	9.86667	Post	Shifting	Written	Micro	0.17	0.1717	-0.1028	0.4461	0.0196	0.14
128	14	18	Artico & Penge	Uno studio trasversale sul contributo delle Funzioni Esecutive nella narrazione scritta in bambini con Disturbo Specifico di Apprendimento	Italy	2016	published	Atypical	Dyslexia and Dysgraphia	54	118.4	9.86667	Post	Planning	Written	Micro	0.18	0.182	-0.0925	0.4564	0.0196	0.14
129	14	18	Artico & Penge	Uno studio trasversale sul contributo delle Funzioni Esecutive nella narrazione scritta in bambini con Disturbo Specifico di Apprendimento	Italy	2016	published	Atypical	Dyslexia and Dysgraphia	54	118.4	9.86667	Post	Shifting	Written	Macro	0.18	0.182	-0.0925	0.4564	0.0196	0.14
130	14	18	Artico & Penge	Uno studio trasversale sul contributo delle Funzioni Esecutive nella narrazione scritta in bambini con Disturbo Specifico di Apprendimento	Italy	2016	published	Atypical	Dyslexia and Dysgraphia	54	118.4	9.86667	Post	Shifting	Written	Macro	0.19	0.1923	-0.0821	0.4668	0.0196	0.14
131	14	18	Artico & Penge	Uno studio trasversale sul contributo delle Funzioni Esecutive nella narrazione scritta in bambini con Disturbo Specifico di Apprendimento	Italy	2016	published	Atypical	Dyslexia and Dysgraphia	54	118.4	9.86667	Post	Planning	Written	Macro	0.19	0.1923	-0.0821	0.4668	0.0196	0.14
132	14	18	Artico & Penge	Uno studio trasversale sul contributo delle Funzioni Esecutive nella narrazione scritta in bambini con Disturbo Specifico di Apprendimento	Italy	2016	published	Atypical	Dyslexia and Dysgraphia	54	118.4	9.86667	Post	Shifting	Written	Micro	0.2	0.2027	-0.0717	0.4772	0.0196	0.14
133	14	18	Artico & Penge	Uno studio trasversale sul contributo delle Funzioni Esecutive nella narrazione scritta in bambini con Disturbo Specifico di Apprendimento	Italy	2016	published	Atypical	Dyslexia and Dysgraphia	54	118.4	9.86667	Post	Shifting	Written	Micro	0.21	0.2132	-0.0613	0.4876	0.0196	0.14
134	14	18	Artico & Penge	Uno studio trasversale sul contributo delle Funzioni Esecutive nella narrazione scritta in bambini con Disturbo Specifico di Apprendimento	Italy	2016	published	Atypical	Dyslexia and Dysgraphia	54	118.4	9.86667	Post	Shifting	Written	Macro	0.21	0.2132	-0.0613	0.4876	0.0196	0.14
135	14	18	Artico & Penge	Uno studio trasversale sul contributo delle Funzioni Esecutive nella narrazione scritta in bambini con Disturbo Specifico di Apprendimento	Italy	2016	published	Atypical	Dyslexia and Dysgraphia	54	118.4	9.86667	Post	Planning	Written	Macro	0.21	0.2132	-0.0613	0.4876	0.0196	0.14
136	14	18	Artico & Penge	Uno studio trasversale sul contributo delle Funzioni Esecutive nella narrazione scritta in bambini con Disturbo Specifico di Apprendimento	Italy	2016	published	Atypical	Dyslexia and Dysgraphia	54	118.4	9.86667	Post	Planning	Written	Macro	0.23	0.2342	-403	0.5086	0.0196	0.14
137	14	18	Artico & Penge	Uno studio trasversale sul contributo delle Funzioni Esecutive nella narrazione scritta in bambini con Disturbo Specifico di Apprendimento	Italy	2016	published	Atypical	Dyslexia and Dysgraphia	54	118.4	9.86667	Post	Shifting	Written	Macro	0.23	0.2342	-403	0.5086	0.0196	0.14
138	14	18	Artico & Penge	Uno studio trasversale sul contributo delle Funzioni Esecutive nella narrazione scritta in bambini con Disturbo Specifico di Apprendimento	Italy	2016	published	Atypical	Dyslexia and Dysgraphia	54	118.4	9.86667	Post	Shifting	Written	Macro	0.24	0.2448	-0.0297	0.5192	0.0196	0.14
139	14	18	Artico & Penge	Uno studio trasversale sul contributo delle Funzioni Esecutive nella narrazione scritta in bambini con Disturbo Specifico di Apprendimento	Italy	2016	published	Atypical	Dyslexia and Dysgraphia	54	118.4	9.86667	Post	Inhibitory Control	Written	Macro	0.26	0.2448	-0.0297	0.5192	0.0196	0.14
140	14	18	Artico & Penge	Uno studio trasversale sul contributo delle Funzioni Esecutive nella narrazione scritta in bambini con Disturbo Specifico di Apprendimento	Italy	2016	published	Atypical	Dyslexia and Dysgraphia	54	118.4	9.86667	Post	Planning	Written	Micro	0.28	0.2877	0.0132	0.5621	0.0196	0.14
141	14	18	Artico & Penge	Uno studio trasversale sul contributo delle Funzioni Esecutive nella narrazione scritta in bambini con Disturbo Specifico di Apprendimento	Italy	2016	published	Atypical	Dyslexia and Dysgraphia	54	118.4	9.86667	Post	Shifting	Written	Micro	0.29	0.2986	0.0241	0.573	0.0196	0.14
142	14	18	Artico & Penge	Uno studio trasversale sul contributo delle Funzioni Esecutive nella narrazione scritta in bambini con Disturbo Specifico di Apprendimento	Italy	2016	published	Atypical	Dyslexia and Dysgraphia	54	118.4	9.86667	Post	Shifting	Written	Micro	0.29	0.2986	0.0241	0.573	0.0196	0.14
143	14	18	Artico & Penge	Uno studio trasversale sul contributo delle Funzioni Esecutive nella narrazione scritta in bambini con Disturbo Specifico di Apprendimento	Italy	2016	published	Atypical	Dyslexia and Dysgraphia	54	118.4	9.86667	Post	Inhibitory Control	Written	Micro	0.33	0.3428	0.0684	0.6173	0.0196	0.14
144	14	18	Artico & Penge	Uno studio trasversale sul contributo delle Funzioni Esecutive nella narrazione scritta in bambini con Disturbo Specifico di Apprendimento	Italy	2016	published	Atypical	Dyslexia and Dysgraphia	54	118.4	9.86667	Post	Shifting	Written	Micro	0.34	0.3541	0.0796	0.6285	0.0196	0.14
145	14	18	Artico & Penge	Uno studio trasversale sul contributo delle Funzioni Esecutive nella narrazione scritta in bambini con Disturbo Specifico di Apprendimento	Italy	2016	published	Atypical	Dyslexia and Dysgraphia	54	118.4	9.86667	Post	Inhibitory Control	Written	Macro	0.34	0.3541	0.0796	0.6285	0.0196	0.14
146	14	18	Artico & Penge	Uno studio trasversale sul contributo delle Funzioni Esecutive nella narrazione scritta in bambini con Disturbo Specifico di Apprendimento	Italy	2016	published	Atypical	Dyslexia and Dysgraphia	54	118.4	9.86667	Post	Inhibitory Control	Written	Micro	0.35	0.3654	0.091	0.6399	0.0196	0.14
147	14	18	Artico & Penge	Uno studio trasversale sul contributo delle Funzioni Esecutive nella narrazione scritta in bambini con Disturbo Specifico di Apprendimento	Italy	2016	published	Atypical	Dyslexia and Dysgraphia	54	118.4	9.86667	Post	Planning	Written	Micro	0.37	0.3884	0.114	0.6629	0.0196	0.14
148	14	18	Artico & Penge	Uno studio trasversale sul contributo delle Funzioni Esecutive nella narrazione scritta in bambini con Disturbo Specifico di Apprendimento	Italy	2016	published	Atypical	Dyslexia and Dysgraphia	54	118.4	9.86667	Post	Planning	Written	Macro	0.38	0.4001	0.1256	0.6745	0.0196	0.14
149	14	18	Artico & Penge	Uno studio trasversale sul contributo delle Funzioni Esecutive nella narrazione scritta in bambini con Disturbo Specifico di Apprendimento	Italy	2016	published	Atypical	Dyslexia and Dysgraphia	54	118.4	9.86667	Post	Planning	Written	Micro	0.4	0.4236	0.1492	0.6981	0.0196	0.14
150	14	18	Artico & Penge	Uno studio trasversale sul contributo delle Funzioni Esecutive nella narrazione scritta in bambini con Disturbo Specifico di Apprendimento	Italy	2016	published	Atypical	Dyslexia and Dysgraphia	54	118.4	9.86667	Post	Shifting	Written	Micro	0.43	0.4599	0.1854	0.7343	0.0196	0.14
151	14	18	Artico & Penge	Uno studio trasversale sul contributo delle Funzioni Esecutive nella narrazione scritta in bambini con Disturbo Specifico di Apprendimento	Italy	2016	published	Atypical	Dyslexia and Dysgraphia	54	118.4	9.86667	Post	Inhibitory Control	Written	Micro	0.48	0.523	0.2485	0.7974	0.0196	0.14
152	15	19	Mcliven	Who's who: memory updating and character reference in children's narratives	Canada	2010	unpublished	Typical		37	83.39	6.94917	Pre	Updating	Oral	Macro	0.333	0.3462	0.0101	0.6823	0.0294	0.171464
153	15	19	Mcliven	Who's who: memory updating and character reference in children's narratives	Canada	2010	unpublished	Typical		37	83.39	6.94917	Pre	Updating	Oral	Macro	0.347	0.362	0.0259	0.6982	0.0294	0.171464
154	15	19	Mcliven	Who's who: memory updating and character reference in children's narratives	Canada	2010	unpublished	Typical		37	83.39	6.94917	Pre	Working Memory	Oral	Macro	0.445	0.4784	0.1423	0.8146	0.0294	0.171464
155	16	20	Sacchetti	Competenze narrative e funzioni esecutive in età prescolare	Italy	2018	unpublished	Typical		38	59	4.91667	Pre	Planning	Oral	Micro	0.413	0.4392	0.1079	0.7705	0.0286	0.169115
156	16	20	Sacchetti	Competenze narrative e funzioni esecutive in età prescolare	Italy	2018	unpublished	Typical		38	59	4.91667	Pre	Planning	Oral	Micro	0.118	0.1186	-0.2127	0.4498	0.0286	0.169115
157	16	20	Sacchetti	Competenze narrative e funzioni esecutive in età prescolare	Italy	2018	unpublished	Typical		38	59	4.91667	Pre	Planning	Oral	Micro	0.329	0.3417	0.0104	0.673	0.0286	0.169115
158	16	20	Sacchetti	Competenze narrative e funzioni esecutive in età prescolare	Italy	2018	unpublished	Typical		38	59	4.91667	Pre	Planning	Oral	Micro	0.221	0.2247	-0.1066	0.556	0.0286	0.169115
159	16	20	Sacchetti	Competenze narrative e funzioni esecutive in età prescolare	Italy	2018	unpublished	Typical		38	59	4.91667	Pre	Planning	Oral	Macro	0.465	0.5037	0.1724	0.835	0.0286	0.169115
160	16	20	Sacchetti	Competenze narrative e funzioni esecutive in età prescolare	Italy	2018	unpublished	Typical		38	59	4.91667	Pre	Planning	Oral	Macro	0.477	0.5191	0.1878	0.8504	0.0286	0.169115
161	16	20	Sacchetti	Competenze narrative e funzioni esecutive in età prescolare	Italy	2018	unpublished	Typical		40	59	4.91667	Pre	Inhibitory Control	Oral	Micro	0.008	0.008	-0.3142	0.3302	0.027	0.164317
162	16	20	Sacchetti	Competenze narrative e funzioni esecutive in età prescolare	Italy	2018	unpublished	Typical		40	59	4.91667	Pre	Inhibitory Control	Oral	Micro	0.066	0.006	-0.3162	0.3282	0.027	0.164317
163	16	20	Sacchetti	Competenze narrative e funzioni esecutive in età prescolare	Italy	2018	unpublished	Typical		40	59	4.91667	Pre	Inhibitory Control	Oral	Micro	0.103	0.1034	-0.2188	0.4256	0.027	0.164317
164	16	20	Sacchetti	Competenze narrative e funzioni esecutive in età prescolare	Italy	2018	unpublished	Typical		40	59	4.91667	Pre	Inhibitory Control	Oral	Micro	0.14	0.1409	-0.1813	0.4631	0.027	0.164317
165	16	20	Sacchetti	Competenze narrative e funzioni esecutive in età prescolare	Italy	2018	unpublished	Typical		40	59	4.91667	Pre	Inhibitory Control	Oral	Macro	0.141	0.1419	-0.1803	0.4642	0.027	0.164317
166	16	20	Sacchetti	Competenze narrative e funzioni esecutive in età prescolare	Italy	2018	unpublished	Typical		40	59	4.91667	Pre	Inhibitory Control	Oral	Macro	0.044	0.044	-0.2782	0.3662	0.027	0.164317
167	16	20	Sacchetti	Competenze narrative e funzioni esecutive in età prescolare	Italy	2018	unpublished	Typical		40	59	4.91667	Pre	Working Memory	Oral	Micro	0.151	0.1522	-0.1701	0.4744	0.027	0.164317
168	16	20	Sacchetti	Competenze narrative e funzioni esecutive in età prescolare	Italy	2018	unpublished	Typical		40	59	4.91667	Pre	Working Memory	Oral	Micro	0.161	0.1624	-0.1598	0.4846	0.027	0.164317
169	16	20	Sacchetti	Competenze narrative e funzioni esecutive in età prescolare	Italy	2018	unpublished	Typical		40	59	4.91667	Pre	Working Memory	Oral	Micro	0.051	0.051	-0.2712	0.3733	0.027	0.164317
170	16	20	Sacchetti	Competenze narrative e funzioni esecutive in età prescolare	Italy	2018	unpublished	Typical		40	59	4.91667	Pre	Working Memory	Oral	Micro	0.043	0.043	-0.2792	0.3652	0.027	0.164317
171	16	20	Sacchetti	Competenze narrative e funzioni esecutive in età prescolare	Italy	2018	unpublished	Typical		40	59	4.91667	Pre	Working Memory	Oral	Macro	0.83	0.0832	-0.239	0.4054	0.027	0.164317
172	16	20	Sacchetti	Competenze narrative e funzioni esecutive in età prescolare	Italy	2018	unpublished	Typical		40	59	4.91667	Pre	Working Memory	Oral	Macro	0.085	0.0852	-0.237	0.4074	0.027	0.164317
173	17	21	Peristeri et al.	The impact of bilinguism in narrative ability and the executive functions of children with Autism Spectrum Disorders	Greece	2020	published	Atypical	Autism	20	117.6	9.8	Post	Updating	Oral	Micro	0.124	0.1246	-0.3507	0.6	0.0588	0.242487
174	17	21	Peristeri et al.	The impact of bilinguism in narrative ability and the executive functions of children with Autism Spectrum Disorders	Greece	2020	published	Atypical	Autism	20	117.6	9.8	Post	Updating	Oral	Micro	0.151	0.1522	-0.3232	0.6275	0.0588	0.242487
175	17	21	Peristeri et al.	The impact of bilinguism in narrative ability and the executive functions of children with Autism Spectrum Disorders	Greece	2020	published	Atypical	Autism	20	117.6	9.8	Post	Updating	Oral	Micro	0.245	0.2501	-0.2253	0.7254	0.0588	0.242487
176	17	21	Peristeri et al.	The impact of bilinguism in narrative ability and the executive functions of children with Autism Spectrum Disorders	Greece	2020	published	Atypical	Autism	20	117.6	9.8	Post	Updating	Oral	Micro	0.046	0.046	-0.4293	0.5214	0.0588	0.242487
177	17	21	Peristeri et al.	The impact of bilinguism in narrative ability and the executive functions of children with Autism Spectrum Disorders	Greece	2020	published	Atypical	Autism	20	117.6	9.8	Post	Updating	Oral	Macro	0.145	0.146	-0.3293	0.6214	0.0588	0.242487
178	17	21	Peristeri et al.	The impact of bilinguism in narrative ability and the executive functions of children with Autism Spectrum Disorders	Greece	2020	published	Atypical	Autism	20	117.6	9.8	Post	Updating	Oral	Macro	0.393	0.4153	-0.06	0.8907	0.0588	0.242487
179	17	21	Peristeri et al.	The impact of bilinguism in narrative ability and the executive functions of children with Autism Spectrum Disorders	Greece	2020	published	Atypical	Autism	20	117.6	9.8	Post	Interference Control	Oral	Micro	0.099	0.0993	-0.376	0.5747	0.0588	0.242487
180	17	21	Peristeri et al.	The impact of bilinguism in narrative ability and the executive functions of children with Autism Spectrum Disorders	Greece	2020	published	Atypical	Autism	20	117.6	9.8	Post	Interference Control	Oral	Micro	0.316	0.3272	-0.1482	0.8026	0.0588	0.242487
181	17	21	Peristeri et al.	The impact of bilinguism in narrative ability and the executive functions of children with Autism Spectrum Disorders	Greece	2020	published	Atypical	Autism	20	117.6	9.8	Post	Interference Control	Oral	Micro	0.031	0.031	-0.4444	0.5064	0.0588	0.242487
182	17	21	Peristeri et al.	The impact of bilinguism in narrative ability and the executive functions of children with Autism Spectrum Disorders	Greece	2020	published	Atypical	Autism	20	117.6	9.8	Post	Interference Control	Oral	Micro	0.047	0.047	-0.4283	0.5224	0.0588	0.242487
183	17	21	Peristeri et al.	The impact of bilinguism in narrative ability and the executive functions of children with Autism Spectrum Disorders	Greece	2020	published	Atypical	Autism	20	117.6	9.8	Post	Interference Control	Oral	Macro	0.059	0.0591	-0.4163	0.5344	0.0588	0.242487
184	17	21	Peristeri et al.	The impact of bilinguism in narrative ability and the executive functions of children with Autism Spectrum Disorders	Greece	2020	published	Atypical	Autism	20	117.6	9.8	Post	Interference Control	Oral	Macro	0.339	0.353	-0.1224	0.8283	0.0588	0.242487
185	17	21	Peristeri et al.	The impact of bilinguism in narrative ability and the executive functions of children with Autism Spectrum Disorders	Greece	2020	published	Atypical	Autism	20	117.6	9.8	Post	Interference Control	Oral	Micro	0.12	0.1206	-0.3548	0.5959	0.0588	0.242487
186	17	21	Peristeri et al.	The impact of bilinguism in narrative ability and the executive functions of children with Autism Spectrum Disorders	Greece	2020	published	Atypical	Autism	20	117.6	9.8	Post	Interference Control	Oral	Micro	0.062	0.0621	-0.4133	0.5374	0.0588	0.242487
187	17	21	Peristeri et al.	The impact of bilinguism in narrative ability and the executive functions of children with Autism Spectrum Disorders	Greece	2020	published	Atypical	Autism	20	117.6	9.8	Post	Interference Control	Oral	Micro	0.09	0.0902	-0.3851	0.5656	0.0588	0.242487
188	17	21	Peristeri et al.	The impact of bilinguism in narrative ability and the executive functions of children with Autism Spectrum Disorders	Greece	2020	published	Atypical	Autism	20	117.6	9.8	Post	Interference Control	Oral	Micro	0.019	0.019	-0.4564	0.4944	0.0588	0.242487
189	17	21	Peristeri et al.	The impact of bilinguism in narrative ability and the executive functions of children with Autism Spectrum Disorders	Greece	2020	published	Atypical	Autism	20	117.6	9.8	Post	Interference Control	Oral	Macro	0.448	0.4822	0.0068	0.9576	0.0588	0.242487
190	17	21	Peristeri et al.	The impact of bilinguism in narrative ability and the executive functions of children with Autism Spectrum Disorders	Greece	2020	published	Atypical	Autism	20	117.6	9.8	Post	Interference Control	Oral	Macro	0.066	0.0661	-0.4093	0.5415	0.0588	0.242487
191	17	21	Peristeri et al.	The impact of bilinguism in narrative ability and the executive functions of children with Autism Spectrum Disorders	Greece	2020	published	Atypical	Autism	20	117.6	9.8	Post	Interference Control	Oral	Micro	0.427	0.4562	-0.0191	0.9316	0.0588	0.242487
192	17	21	Peristeri et al.	The impact of bilinguism in narrative ability and the executive functions of children with Autism Spectrum Disorders	Greece	2020	published	Atypical	Autism	20	117.6	9.8	Post	Interference Control	Oral	Micro	0.345	0.3598	-0.1156	0.8351	0.0588	0.242487
193	17	21	Peristeri et al.	The impact of bilinguism in narrative ability and the executive functions of children with Autism Spectrum Disorders	Greece	2020	published	Atypical	Autism	20	117.6	9.8	Post	Interference Control	Oral	Micro	0.286	0.2942	-0.1812	0.7696	0.0588	0.242487
194	17	21	Peristeri et al.	The impact of bilinguism in narrative ability and the executive functions of children with Autism Spectrum Disorders	Greece	2020	published	Atypical	Autism	20	117.6	9.8	Post	Interference Control	Oral	Micro	0.325	0.3372	-0.1381	0.8126	0.0588	0.242487
195	17	21	Peristeri et al.	The impact of bilinguism in narrative ability and the executive functions of children with Autism Spectrum Disorders	Greece	2020	published	Atypical	Autism	20	117.6	9.8	Post	Interference Control	Oral	Macro	0.037	0.037	-0.4383	0.5124	0.0588	0.242487
196	17	21	Peristeri et al.	The impact of bilinguism in narrative ability and the executive functions of children with Autism Spectrum Disorders	Greece	2020	published	Atypical	Autism	20	117.6	9.8	Post	Interference Control	Oral	Macro	0.049	0.049	-0.4263	0.5244	0.0588	0.242487
197	17	21	Peristeri et al.	The impact of bilinguism in narrative ability and the executive functions of children with Autism Spectrum Disorders	Greece	2020	published	Atypical	Autism	20	117.6	9.8	Post	Interference Control	Oral	Micro	0.434	0.4648	-0.0105	0.9402	0.0588	0.242487
198	17	21	Peristeri et al.	The impact of bilinguism in narrative ability and the executive functions of children with Autism Spectrum Disorders	Greece	2020	published	Atypical	Autism	20	117.6	9.8	Post	Interference Control	Oral	Micro	0.265	0.2715	-0.2039	0.7468	0.0588	0.242487
199	17	21	Peristeri et al.	The impact of bilinguism in narrative ability and the executive functions of children with Autism Spectrum Disorders	Greece	2020	published	Atypical	Autism	20	117.6	9.8	Post	Interference Control	Oral	Micro	0.101	0.1013	-0.374	0.5767	0.0588	0.242487
200	17	21	Peristeri et al.	The impact of bilinguism in narrative ability and the executive functions of children with Autism Spectrum Disorders	Greece	2020	published	Atypical	Autism	20	117.6	9.8	Post	Interference Control	Oral	Micro	0.045	0.045	-0.4303	0.5204	0.0588	0.242487
201	17	21	Peristeri et al.	The impact of bilinguism in narrative ability and the executive functions of children with Autism Spectrum Disorders	Greece	2020	published	Atypical	Autism	20	117.6	9.8	Post	Interference Control	Oral	Macro	0.448	0.4822	0.0068	0.9576	0.0588	0.242487
202	17	21	Peristeri et al.	The impact of bilinguism in narrative ability and the executive functions of children with Autism Spectrum Disorders	Greece	2020	published	Atypical	Autism	20	117.6	9.8	Post	Interference Control	Oral	Macro	0.066	0.0661	-0.4093	0.5415	0.0588	0.242487
203	17	21	Peristeri et al.	The impact of bilinguism in narrative ability and the executive functions of children with Autism Spectrum Disorders	Greece	2020	published	Typical		20	117.6	9.8	Post	Updating	Oral	Micro	0.125	0.1257	-0.3497	0.601	0.0588	0.242487
204	17	21	Peristeri et al.	The impact of bilinguism in narrative ability and the executive functions of children with Autism Spectrum Disorders	Greece	2020	published	Typical		20	117.6	9.8	Post	Updating	Oral	Micro	0.086	0.0862	-0.3891	0.5616	0.0588	0.242487
205	17	21	Peristeri et al.	The impact of bilinguism in narrative ability and the executive functions of children with Autism Spectrum Disorders	Greece	2020	published	Typical		20	117.6	9.8	Post	Updating	Oral	Micro	0.202	0.2048	-0.2705	0.6802	0.0588	0.242487
206	17	21	Peristeri et al.	The impact of bilinguism in narrative ability and the executive functions of children with Autism Spectrum Disorders	Greece	2020	published	Typical		20	117.6	9.8	Post	Updating	Oral	Micro	0.145	0.146	-0.3293	0.6214	0.0588	0.242487
207	17	21	Peristeri et al.	The impact of bilinguism in narrative ability and the executive functions of children with Autism Spectrum Disorders	Greece	2020	published	Typical		20	117.6	9.8	Post	Updating	Oral	Macro	0.106	0.1064	-0.369	0.5818	0.0588	0.242487
208	17	21	Peristeri et al.	The impact of bilinguism in narrative ability and the executive functions of children with Autism Spectrum Disorders	Greece	2020	published	Typical		20	117.6	9.8	Post	Updating	Oral	Macro	0.227	0.231	-0.2443	0.7064	0.0588	0.242487
209	17	21	Peristeri et al.	The impact of bilinguism in narrative ability and the executive functions of children with Autism Spectrum Disorders	Greece	2020	published	Typical		20	117.6	9.8	Post	Interference Control	Oral	Micro	0.062	0.0621	-0.4133	0.5374	0.0588	0.242487
210	17	21	Peristeri et al.	The impact of bilinguism in narrative ability and the executive functions of children with Autism Spectrum Disorders	Greece	2020	published	Typical		20	117.6	9.8	Post	Interference Control	Oral	Micro	0.271	0.2779	-0.1974	0.7533	0.0588	0.242487
211	17	21	Peristeri et al.	The impact of bilinguism in narrative ability and the executive functions of children with Autism Spectrum Disorders	Greece	2020	published	Typical		20	117.6	9.8	Post	Interference Control	Oral	Micro	0.045	0.045	-0.4303	0.5204	0.0588	0.242487
212	17	21	Peristeri et al.	The impact of bilinguism in narrative ability and the executive functions of children with Autism Spectrum Disorders	Greece	2020	published	Typical		20	117.6	9.8	Post	Interference Control	Oral	Micro	0.736	0.9417	0.4663	1.4171	0.0588	0.242487
213	17	21	Peristeri et al.	The impact of bilinguism in narrative ability and the executive functions of children with Autism Spectrum Disorders	Greece	2020	published	Typical		20	117.6	9.8	Post	Interference Control	Oral	Macro	0.23	0.2342	-0.2412	0.7096	0.0588	0.242487
214	17	21	Peristeri et al.	The impact of bilinguism in narrative ability and the executive functions of children with Autism Spectrum Disorders	Greece	2020	published	Typical		20	117.6	9.8	Post	Interference Control	Oral	Macro	0.138	0.1389	-0.3365	0.6142	0.0588	0.242487
215	17	21	Peristeri et al.	The impact of bilinguism in narrative ability and the executive functions of children with Autism Spectrum Disorders	Greece	2020	published	Typical		20	117.6	9.8	Post	Interference Control	Oral	Micro	0.041	0.041	-0.4343	0.5164	0.0588	0.242487
216	17	21	Peristeri et al.	The impact of bilinguism in narrative ability and the executive functions of children with Autism Spectrum Disorders	Greece	2020	published	Typical		20	117.6	9.8	Post	Interference Control	Oral	Micro	0.473	0.5139	0.0386	0.9893	0.0588	0.242487
217	17	21	Peristeri et al.	The impact of bilinguism in narrative ability and the executive functions of children with Autism Spectrum Disorders	Greece	2020	published	Typical		20	117.6	9.8	Post	Interference Control	Oral	Micro	0.092	0.0923	-0.3831	0.5676	0.0588	0.242487
218	17	21	Peristeri et al.	The impact of bilinguism in narrative ability and the executive functions of children with Autism Spectrum Disorders	Greece	2020	published	Typical		20	117.6	9.8	Post	Interference Control	Oral	Micro	0.613	0.7137	0.2384	1.1891	0.0588	0.242487
219	17	21	Peristeri et al.	The impact of bilinguism in narrative ability and the executive functions of children with Autism Spectrum Disorders	Greece	2020	published	Typical		20	117.6	9.8	Post	Interference Control	Oral	Macro	0.336	0.3496	-0.1258	0.8249	0.0588	0.242487
220	17	21	Peristeri et al.	The impact of bilinguism in narrative ability and the executive functions of children with Autism Spectrum Disorders	Greece	2020	published	Typical		20	117.6	9.8	Post	Interference Control	Oral	Macro	0.07	0.0701	-0.4052	0.5455	0.0588	0.242487
221	17	21	Peristeri et al.	The impact of bilinguism in narrative ability and the executive functions of children with Autism Spectrum Disorders	Greece	2020	published	Typical		20	117.6	9.8	Post	Interference Control	Oral	Micro	0.837	1.211	0.7357	1.6864	0.0588	0.242487
222	17	21	Peristeri et al.	The impact of bilinguism in narrative ability and the executive functions of children with Autism Spectrum Disorders	Greece	2020	published	Typical		20	117.6	9.8	Post	Interference Control	Oral	Micro	0.486	0.5308	0.0554	1.0062	0.0588	0.242487
223	17	21	Peristeri et al.	The impact of bilinguism in narrative ability and the executive functions of children with Autism Spectrum Disorders	Greece	2020	published	Typical		20	117.6	9.8	Post	Interference Control	Oral	Micro	0.28	0.2877	-0.1877	0.763	0.0588	0.242487
224	17	21	Peristeri et al.	The impact of bilinguism in narrative ability and the executive functions of children with Autism Spectrum Disorders	Greece	2020	published	Typical		20	117.6	9.8	Post	Interference Control	Oral	Micro	0.337	0.3507	-0.1247	0.8261	0.0588	0.242487
225	17	21	Peristeri et al.	The impact of bilinguism in narrative ability and the executive functions of children with Autism Spectrum Disorders	Greece	2020	published	Typical		20	117.6	9.8	Post	Interference Control	Oral	Macro	0.64	0.7582	0.2828	1.2335	0.0588	0.242487
226	17	21	Peristeri et al.	The impact of bilinguism in narrative ability and the executive functions of children with Autism Spectrum Disorders	Greece	2020	published	Typical		20	117.6	9.8	Post	Interference Control	Oral	Macro	0.248	0.2533	-0.2221	0.7286	0.0588	0.242487
227	17	21	Peristeri et al.	The impact of bilinguism in narrative ability and the executive functions of children with Autism Spectrum Disorders	Greece	2020	published	Typical		20	117.6	9.8	Post	Interference Control	Oral	Micro	0.12	0.1206	-0.3548	0.5959	0.0588	0.242487
228	17	21	Peristeri et al.	The impact of bilinguism in narrative ability and the executive functions of children with Autism Spectrum Disorders	Greece	2020	published	Typical		20	117.6	9.8	Post	Interference Control	Oral	Micro	0.074	0.0741	-0.4012	0.5495	0.0588	0.242487
229	17	21	Peristeri et al.	The impact of bilinguism in narrative ability and the executive functions of children with Autism Spectrum Disorders	Greece	2020	published	Typical		20	117.6	9.8	Post	Interference Control	Oral	Micro	0.118	0.1186	-0.3568	0.5939	0.0588	0.242487
230	17	21	Peristeri et al.	The impact of bilinguism in narrative ability and the executive functions of children with Autism Spectrum Disorders	Greece	2020	published	Typical		20	117.6	9.8	Post	Interference Control	Oral	Micro	0.344	0.3586	-0.1167	0.834	0.0588	0.242487
231	17	21	Peristeri et al.	The impact of bilinguism in narrative ability and the executive functions of children with Autism Spectrum Disorders	Greece	2020	published	Typical		20	117.6	9.8	Post	Interference Control	Oral	Macro	0.548	0.6155	0.1402	1.0909	0.0588	0.242487
232	17	21	Peristeri et al.	The impact of bilinguism in narrative ability and the executive functions of children with Autism Spectrum Disorders	Greece	2020	published	Typical		20	117.6	9.8	Post	Interference Control	Oral	Macro	0.002	0.002	-0.4734	0.4774	0.0588	0.242487
233	18	22	Tonér & Nilsson Gerholm	Links between Language and executive functions in Swedish preschool children: A pilot study	Sweden	2021	published	Typical		47	63.59	5.29917	Pre	Interference Control	Oral	Micro	0.14	0.1409	-0.1546	0.4364	0.0227	0.150665
234	18	22	Tonér & Nilsson Gerholm	Links between Language and executive functions in Swedish preschool children: A pilot study	Sweden	2021	published	Typical		47	63.59	5.29917	Pre	Inhibitory Control	Oral	Micro	0.07	0.0701	-0.2254	0.3656	0.0227	0.150665
235	18	22	Tonér & Nilsson Gerholm	Links between Language and executive functions in Swedish preschool children: A pilot study	Sweden	2021	published	Typical		47	63.59	5.29917	Pre	Working Memory	Oral	Micro	0.01	0.01	-0.2855	0.3055	0.0227	0.150665
236	18	22	Tonér & Nilsson Gerholm	Links between Language and executive functions in Swedish preschool children: A pilot study	Sweden	2021	published	Typical		47	63.59	5.29917	Pre	Shifting	Oral	Micro	0.01	0.01	-0.2855	0.3055	0.0227	0.150665
237	18	22	Tonér & Nilsson Gerholm	Links between Language and executive functions in Swedish preschool children: A pilot study	Sweden	2021	published	Typical		47	63.59	5.29917	Pre	Interference Control	Oral	Micro	0.35	0.3654	0.07	0.6609	0.0227	0.150665
238	18	22	Tonér & Nilsson Gerholm	Links between Language and executive functions in Swedish preschool children: A pilot study	Sweden	2021	published	Typical		47	63.59	5.29917	Pre	Inhibitory Control	Oral	Micro	0.21	0.2132	-0.0823	0.5086	0.0227	0.150665
239	18	22	Tonér & Nilsson Gerholm	Links between Language and executive functions in Swedish preschool children: A pilot study	Sweden	2021	published	Typical		47	63.59	5.29917	Pre	Working Memory	Oral	Micro	0.25	0.2554	-0.0401	0.5509	0.0227	0.150665
240	18	22	Tonér & Nilsson Gerholm	Links between Language and executive functions in Swedish preschool children: A pilot study	Sweden	2021	published	Typical		47	63.59	5.29917	Pre	Shifting	Oral	Micro	0.45	0.4847	0.1892	0.7802	0.0227	0.150665
241	18	22	Tonér & Nilsson Gerholm	Links between Language and executive functions in Swedish preschool children: A pilot study	Sweden	2021	published	Typical		47	63.59	5.29917	Pre	Interference Control	Oral	Micro	0.41	0.4356	0.1401	0.7311	0.0227	0.150665
242	18	22	Tonér & Nilsson Gerholm	Links between Language and executive functions in Swedish preschool children: A pilot study	Sweden	2021	published	Typical		47	63.59	5.29917	Pre	Inhibitory Control	Oral	Micro	0.12	0.1206	-0.1749	0.4161	0.0227	0.150665
243	18	22	Tonér & Nilsson Gerholm	Links between Language and executive functions in Swedish preschool children: A pilot study	Sweden	2021	published	Typical		47	63.59	5.29917	Pre	Working Memory	Oral	Micro	0.28	0.2877	-0.0078	0.5832	0.0227	0.150665
244	18	22	Tonér & Nilsson Gerholm	Links between Language and executive functions in Swedish preschool children: A pilot study	Sweden	2021	published	Typical		47	63.59	5.29917	Pre	Shifting	Oral	Micro	0.25	0.2554	-0.0401	0.5509	0.0227	0.150665
245	18	22	Tonér & Nilsson Gerholm	Links between Language and executive functions in Swedish preschool children: A pilot study	Sweden	2021	published	Typical		47	63.59	5.29917	Pre	Interference Control	Oral	Micro	0.16	0.1614	-0.1341	0.4569	0.0227	0.150665
246	18	22	Tonér & Nilsson Gerholm	Links between Language and executive functions in Swedish preschool children: A pilot study	Sweden	2021	published	Typical		47	63.59	5.29917	Pre	Inhibitory Control	Oral	Micro	0.05	0.05	-0.2454	0.3455	0.0227	0.150665
247	18	22	Tonér & Nilsson Gerholm	Links between Language and executive functions in Swedish preschool children: A pilot study	Sweden	2021	published	Typical		47	63.59	5.29917	Pre	Working Memory	Oral	Micro	0.24	0.2448	-0.0507	0.5402	0.0227	0.150665
248	18	22	Tonér & Nilsson Gerholm	Links between Language and executive functions in Swedish preschool children: A pilot study	Sweden	2021	published	Typical		47	63.59	5.29917	Pre	Shifting	Oral	Micro	0.33	0.3428	0.0474	0.6383	0.0227	0.150665
249	18	22	Tonér & Nilsson Gerholm	Links between Language and executive functions in Swedish preschool children: A pilot study	Sweden	2021	published	Typical		47	63.59	5.29917	Pre	Interference Control	Oral	Micro	0.17	0.1717	-0.1238	0.4671	0.0227	0.150665
250	18	22	Tonér & Nilsson Gerholm	Links between Language and executive functions in Swedish preschool children: A pilot study	Sweden	2021	published	Typical		47	63.59	5.29917	Pre	Inhibitory Control	Oral	Micro	0.03	0.03	-0.2655	0.3255	0.0227	0.150665
251	18	22	Tonér & Nilsson Gerholm	Links between Language and executive functions in Swedish preschool children: A pilot study	Sweden	2021	published	Typical		47	63.59	5.29917	Pre	Working Memory	Oral	Micro	0.12	0.1206	-0.1749	0.4161	0.0227	0.150665
252	18	22	Tonér & Nilsson Gerholm	Links between Language and executive functions in Swedish preschool children: A pilot study	Sweden	2021	published	Typical		47	63.59	5.29917	Pre	Shifting	Oral	Micro	0.32	0.3316	0.0362	0.6271	0.0227	0.150665
253	18	22	Tonér & Nilsson Gerholm	Links between Language and executive functions in Swedish preschool children: A pilot study	Sweden	2021	published	Typical		47	63.59	5.29917	Pre	Interference Control	Oral	Macro	0.28	0.2877	-0.0078	0.5832	0.0227	0.150665
254	18	22	Tonér & Nilsson Gerholm	Links between Language and executive functions in Swedish preschool children: A pilot study	Sweden	2021	published	Typical		47	63.59	5.29917	Pre	Inhibitory Control	Oral	Macro	0.11	0.1104	-0.185	0.4059	0.0227	0.150665
255	18	22	Tonér & Nilsson Gerholm	Links between Language and executive functions in Swedish preschool children: A pilot study	Sweden	2021	published	Typical		47	63.59	5.29917	Pre	Working Memory	Oral	Macro	0.3	0.3095	0.014	0.605	0.0227	0.150665
256	18	22	Tonér & Nilsson Gerholm	Links between Language and executive functions in Swedish preschool children: A pilot study	Sweden	2021	published	Typical		47	63.59	5.29917	Pre	Shifting	Oral	Macro	0.44	0.4722	0.1768	0.7677	0.0227	0.150665
257	19	23	Dodwell & Bavin	Children with specific language impairment: an investigation of their narratives and memory	Australia	2008	published	Atypical	SLI	16	80.4	6.7	Pre	Working Memory	Oral	Macro	0.18	0.182	-3616	0.7256	0.0769	0.277308
258	19	23	Dodwell & Bavin	Children with specific language impairment: an investigation of their narratives and memory	Australia	2008	published	Atypical	SLI	16	80.4	6.7	Pre	Working Memory	Oral	Macro	0.31	0.3205	-0.2231	0.8641	0.0769	0.277308
259	19	23	Dodwell & Bavin	Children with specific language impairment: an investigation of their narratives and memory	Australia	2008	published	Atypical	SLI	16	80.4	6.7	Pre	Working Memory	Oral	Macro	0.385	0.4059	-0.1377	0.9495	0.0769	0.277308
260	20	24	Swanson & Berninger	Individual Differences in Children's Working Memory and Writing Skill	USA	1996a	published	Typical		300	133.03	11.0858	Post	Working Memory	Written	Micro	0.27	0.2769	0.1631	0.3906	0.0034	0.0583095
261	20	24	Swanson & Berninger	Individual Differences in Children's Working Memory and Writing Skill	USA	1996a	published	Typical		300	133.03	11.0858	Post	Working Memory	Written	Macro	0.25	0.2554	0.1417	0.3691	0.0034	0.0583095
262	20	24	Swanson & Berninger	Individual Differences in Children's Working Memory and Writing Skill	USA	1996a	published	Typical		300	133.03	11.0858	Post	Working Memory	Written	Micro	0.06	0.0601	-0.0537	0.1738	0.0034	0.0583095
263	20	24	Swanson & Berninger	Individual Differences in Children's Working Memory and Writing Skill	USA	1996a	published	Typical		300	133.03	11.0858	Post	Working Memory	Written	Macro	0.12	0.1206	0.0069	0.2343	0.0034	0.0583095
264	21	25	Swanson & Berninger	Individual Differences in children's writing: a function of working memory or reading or both processes?	USA	1996b	published	Typical		50	126	10.5	Post	Working Memory	Written	Macro	0.3	0.3095	0.0236	0.5954	0.0213	0.145945
265	21	25	Swanson & Berninger	Individual Differences in children's writing: a function of working memory or reading or both processes?	USA	1996b	published	Typical		50	126	10.5	Post	Working Memory	Written	Micro	0.27	0.2769	-0.009	0.5628	0.0213	0.145945
266	21	25	Swanson & Berninger	Individual Differences in children's writing: a function of working memory or reading or both processes?	USA	1996b	published	Typical		50	126	10.5	Post	Working Memory	Written	Micro	0.35	0.3654	0.0796	0.6513	0.0213	0.145945
267	22	26	Duinmeijer et al.	Narrative abilities, memory and attention in children with a specific language impairment	Netherlands	2012	published	Atypical	SLI	34	88.19	7.34917	Pre	Working Memory	Oral	Micro	0.566	0.6416	0.2896	0.9936	0.0323	0.179722
268	23	27	Ketelaars et al.	Narrative competence and underlying mechanisms in children with pragmatic language impairment	Netherlands	2011	published	Atypical	SLI (pragmatica)	77	67.2	5.6	Pre		Oral	Micro	0.37	0.3884	0.1606	0.6163	0.0135	0.11619
269	23	28	Ketelaars et al.	Narrative competence and underlying mechanisms in children with pragmatic language impairment	Netherlands	2011	published	Typical		77	67.2	5.6	Pre		Oral	Micro	0.3	0.3095	0.0817	0.5374	0.0135	0.11619
270	24	29	Puranik	Expository writing skills in elementary school children from third through sixth grades and contributions of short-term and working memory	USA	2006	unpublished	Typical		90	122.63	10.2192	Post	Working Memory	Written	Micro	0.38	0.4001	0.1899	0.6102	0.0115	0.107238
271	24	29	Puranik	Expository writing skills in elementary school children from third through sixth grades and contributions of short-term and working memory	USA	2006	unpublished	Typical		90	122.63	10.2192	Post	Working Memory	Written	Micro	0.32	0.3316	0.1215	0.5418	0.0115	0.107238
272	24	29	Puranik	Expository writing skills in elementary school children from third through sixth grades and contributions of short-term and working memory	USA	2006	unpublished	Typical		90	122.63	10.2192	Post	Working Memory	Written	Macro	0.39	0.4118	0.2017	0.6219	0.0115	0.107238
273	24	29	Puranik	Expository writing skills in elementary school children from third through sixth grades and contributions of short-term and working memory	USA	2006	unpublished	Typical		90	122.63	10.2192	Post	Working Memory	Written	Macro	0.37	0.3884	1783	0.5986	0.0115	0.107238
274	24	29	Puranik	Expository writing skills in elementary school children from third through sixth grades and contributions of short-term and working memory	USA	2006	unpublished	Typical		90	122.63	10.2192	Post	Working Memory	Written	Micro	0.29	0.2986	0.0884	0.5087	0.0115	0.107238
275	24	29	Puranik	Expository writing skills in elementary school children from third through sixth grades and contributions of short-term and working memory	USA	2006	unpublished	Typical		90	122.63	10.2192	Post	Working Memory	Written	Micro	0.26	0.2661	0.056	0.4762	0.0115	0.107238
276	25	30	Vanderberg & Swanson	Which components of working memory are important in the writing process?	USA	2006	published	Typical		160	182.51	15.2092	Post	Working Memory	Written	Macro	0.18	0.182	0.0256	0.3384	0.0064	0.08
277	25	30	Vanderberg & Swanson	Which components of working memory are important in the writing process?	USA	2006	published	Typical		160	182.51	15.2092	Post	Working Memory	Written	Micro	0.15	0.1511	-0.0053	0.3076	0.0064	0.08
278	25	30	Vanderberg & Swanson	Which components of working memory are important in the writing process?	USA	2006	published	Typical		160	182.51	15.2092	Post	Working Memory	Written	Micro	0.09	0.0902	-0.0662	0.2467	0.0064	0.08
279	25	30	Vanderberg & Swanson	Which components of working memory are important in the writing process?	USA	2006	published	Typical		160	182.51	15.2092	Post	Working Memory	Written	Macro	0.11	0.1104	-0.046	0.2669	0.0064	0.08
280	25	30	Vanderberg & Swanson	Which components of working memory are important in the writing process?	USA	2006	published	Typical		160	182.51	15.2092	Post	Working Memory	Written	Micro	0.07	0.0701	-0.0863	0.2265	0.0064	0.08
281	25	30	Vanderberg & Swanson	Which components of working memory are important in the writing process?	USA	2006	published	Typical		160	182.51	15.2092	Post	Working Memory	Written	Micro	0.14	0.1409	-0.0155	0.2973	0.0064	0.08
282	25	30	Vanderberg & Swanson	Which components of working memory are important in the writing process?	USA	2006	published	Typical		160	182.51	15.2092	Post	Working Memory	Written	Macro	0.09	0.0902	-0.0662	0.2467	0.0064	0.08
283	25	30	Vanderberg & Swanson	Which components of working memory are important in the writing process?	USA	2006	published	Typical		160	182.51	15.2092	Post	Working Memory	Written	Micro	0.14	0.1409	-0.0155	0.2973	0.0064	0.08
284	25	30	Vanderberg & Swanson	Which components of working memory are important in the writing process?	USA	2006	published	Typical		160	182.51	15.2092	Post	Working Memory	Written	Micro	0.06	0.0601	-0.0964	0.2165	0.0064	0.08
285	25	30	Vanderberg & Swanson	Which components of working memory are important in the writing process?	USA	2006	published	Typical		160	182.51	15.2092	Post	Working Memory	Written	Macro	0.01	0.01	-0.1464	0.1664	0.0064	0.08
286	25	30	Vanderberg & Swanson	Which components of working memory are important in the writing process?	USA	2006	published	Typical		160	182.51	15.2092	Post	Working Memory	Written	Micro	-0.06	-0.0601	-0.2165	0.0964	0.0064	0.08
287	25	30	Vanderberg & Swanson	Which components of working memory are important in the writing process?	USA	2006	published	Typical		160	182.51	15.2092	Post	Working Memory	Written	Micro	0.02	0.02	-0.1364	0.1764	0.0064	0.08
